# Supplementary material for: Genome-wide analysis of regulatory G-quadruplexes affecting gene expression in human cytomegalovirus
Source: PLoS Pathog. 2018 Sep 28;14(9):e1007334. doi: 10.1371/journal.ppat.1007334 (PMC6179306; doi:10.1371/journal.ppat.1007334)
Supplement: S1 Appendix — (XLSX) [file ppat.1007334.s001.xlsx]

## Sheet: allGQlist
SERIAL	TYPES	genome_locus_info	gqstart	gqend	gqlength	STRAND	sequence
1	CONV	gi|290564358|gb|GU937742.1| HCMV_Toledo	20	41	22	+	GGGTCCCCGAGGGGCGGGGGGG
2	CONV	gi|290564358|gb|GU937742.1| HCMV_Toledo	432	466	35	+	GGGGAGGGGGGGGGGGGGACTCGCGGGCCCCGGGG
3	CONV	gi|290564358|gb|GU937742.1| HCMV_Toledo	691	723	33	-	CCCACCCACCCAGCCGCGCCCCCGACACACCCC
4	CONV	gi|290564358|gb|GU937742.1| HCMV_Toledo	1023	1055	33	+	GGGCACCGGGCTGGGGGACGGGGGGTGTGCGGG
5	CONV	gi|290564358|gb|GU937742.1| HCMV_Toledo	1064	1089	26	+	GGGGCCGGGGCGTTGCGGGTACGGGG
6	CONV	gi|290564358|gb|GU937742.1| HCMV_Toledo	1120	1145	26	+	GGGCTGAGGGACGGGGGTGGCGGGGG
7	CONV	gi|290564358|gb|GU937742.1| HCMV_Toledo	24050	24069	20	+	GGGATTTGGGTGGGACGGGG
8	CONV	gi|290564358|gb|GU937742.1| HCMV_Toledo	26498	26522	25	+	GGGAATCATGGGGTGGGGACGGGGG
9	CONV	gi|290564358|gb|GU937742.1| HCMV_Toledo	27755	27772	18	-	CCCTCCCCACCCAGCCCC
10	CONV	gi|290564358|gb|GU937742.1| HCMV_Toledo	44731	44759	29	-	CCCGTCCCTCTCCTCCCTCCGCGGCCCCC
11	CONV	gi|290564358|gb|GU937742.1| HCMV_Toledo	45992	46028	37	-	CCCCAGCCCTTACCCCCGTCACGTCCCCCATAACCCC
12	CONV	gi|290564358|gb|GU937742.1| HCMV_Toledo	46139	46170	32	-	CCCCATCGGGCCCGCCACTGCCCGTTCTCCCC
13	CONV	gi|290564358|gb|GU937742.1| HCMV_Toledo	87567	87596	30	-	CCCGCTGCCCCCGCCGCCCCCGCTGCTCCC
14	CONV	gi|290564358|gb|GU937742.1| HCMV_Toledo	89493	89525	33	-	CCCCATCATTCCCCCGGAATCCCCCCCACCCCC
15	CONV	gi|290564358|gb|GU937742.1| HCMV_Toledo	89739	89767	29	+	GGGCTGCTTGGGCACCACGGGCAAGCGGG
16	CONV	gi|290564358|gb|GU937742.1| HCMV_Toledo	93436	93457	22	-	CCCCCCCCCCTCACCCCCCCCC
17	CONV	gi|290564358|gb|GU937742.1| HCMV_Toledo	94044	94067	24	-	CCCGCCCTACCCCCCACCCTCCCC
18	CONV	gi|290564358|gb|GU937742.1| HCMV_Toledo	94127	94149	23	+	GGGGCCGTGGGCCGGGCACCGGG
19	CONV	gi|290564358|gb|GU937742.1| HCMV_Toledo	94180	94206	27	-	CCCTCCCCCCCCCCCGCTCGACCCCCC
20	CONV	gi|290564358|gb|GU937742.1| HCMV_Toledo	94290	94313	24	-	CCCAGCCCCACCCCGCTCCTCCCC
21	CONV	gi|290564358|gb|GU937742.1| HCMV_Toledo	94483	94514	32	-	CCCCCACCCAGCTCCCCTTCCCGGCTCGCCCC
22	CONV	gi|290564358|gb|GU937742.1| HCMV_Toledo	99410	99432	23	+	GGGGCGCCGGGGGACTGGGAGGG
23	CONV	gi|290564358|gb|GU937742.1| HCMV_Toledo	113306	113331	26	+	GGGCTATGGGGGACGGCACGGGCGGG
24	CONV	gi|290564358|gb|GU937742.1| HCMV_Toledo	120123	120144	22	+	GGGATGGGGGGAGGGTCAGGGG
25	CONV	gi|290564358|gb|GU937742.1| HCMV_Toledo	145764	145783	20	-	CCCCGCCCCCGGTCCCCCCC
26	CONV	gi|290564358|gb|GU937742.1| HCMV_Toledo	148365	148385	21	-	CCCGGTTTCCCGCCCGTGCCC
27	CONV	gi|290564358|gb|GU937742.1| HCMV_Toledo	171269	171299	31	+	GGGCCGGGCCAGGGGATCGGGAAGAGGAGGG
28	CONV	gi|290564358|gb|GU937742.1| HCMV_Toledo	194078	194103	26	-	CCCCCGCCACCCCCGTCCCTCAGCCC
29	CONV	gi|290564358|gb|GU937742.1| HCMV_Toledo	194134	194159	26	-	CCCCGTACCCGCAACGCCCCGGCCCC
30	CONV	gi|290564358|gb|GU937742.1| HCMV_Toledo	194168	194200	33	-	CCCGCACACCCCCCGTCCCCCAGCCCGGTGCCC
31	CONV	gi|290564358|gb|GU937742.1| HCMV_Toledo	194500	194532	33	+	GGGGTGTGTCGGGGGCGCGGCTGGGTGGGTGGG
32	CONV	gi|290564358|gb|GU937742.1| HCMV_Toledo	194757	194791	35	-	CCCCGGGGCCCGCGAGTCCCCCCCCCCCCCTCCCC
33	CONV	gi|290564358|gb|GU937742.1| HCMV_Toledo	195182	195203	22	-	CCCCCCCGCCCCTCGGGGACCC
34	CONV	gi|290564358|gb|GU937742.1| HCMV_Toledo	226086	226116	31	-	CCCCGTGTCCGCCCCTCTTTTCCCCGTGCCC
35	CONV	gi|290564358|gb|GU937742.1| HCMV_Toledo	226935	226953	19	-	CCCACCCCGTCCCGGCCCC
36	CONV	gi|290564358|gb|GU937742.1| HCMV_Toledo	232020	232043	24	+	GGGGTCGGGGTAGGGTACGGTGGG
37	CONV	gi|290564358|gb|GU937742.1| HCMV_Toledo	234669	234690	22	+	GGGTCCCCGAGGGGCGGGGGGG
38	CONV	gi|290564358|gb|GU937742.1| HCMV_Toledo	235081	235115	35	+	GGGGAGGGGGGGGGGGGGACTCGCGGGCCCCGGGG
39	CONV	gi|290564358|gb|GU937742.1| HCMV_Toledo	235340	235372	33	-	CCCACCCACCCAGCCGCGCCCCCGACACACCCC
40	LLOOP	gi|290564358|gb|GU937742.1| HCMV_Toledo	8	41	34	+	GGGCCGTGTGCTGGGTCCCCGAGGGGCGGGGGGG
41	LLOOP	gi|290564358|gb|GU937742.1| HCMV_Toledo	30	58	29	+	GGGGCGGGGGGGTGTTTTTAGCGGGGGGG
42	LLOOP	gi|290564358|gb|GU937742.1| HCMV_Toledo	31	58	28	+	GGGCGGGGGGGTGTTTTTAGCGGGGGGG
43	LLOOP	gi|290564358|gb|GU937742.1| HCMV_Toledo	271	337	67	+	GGGGGGGACGACGACGGCCAGGGACGCGGAAACGACGCGGAAAAGAGGAAGTCCCCAGGGGGACGGG
44	LLOOP	gi|290564358|gb|GU937742.1| HCMV_Toledo	432	466	35	+	GGGGAGGGGGGGGGGGGGACTCGCGGGCCCCGGGG
45	LLOOP	gi|290564358|gb|GU937742.1| HCMV_Toledo	433	466	34	+	GGGAGGGGGGGGGGGGGACTCGCGGGCCCCGGGG
46	LLOOP	gi|290564358|gb|GU937742.1| HCMV_Toledo	647	701	55	-	CCCCCGACACACCCGACACACGCCCGCGACACACCCGGCACACACCCACCCACCC
47	LLOOP	gi|290564358|gb|GU937742.1| HCMV_Toledo	669	701	33	-	CCCGCGACACACCCGGCACACACCCACCCACCC
48	LLOOP	gi|290564358|gb|GU937742.1| HCMV_Toledo	978	1047	70	+	GGGATCTTTCTGCGGGTGTGAGGGACGGAGCTTTTTTCGCACGCTGGGCACCGGGCTGGGGGACGGGGGG
49	LLOOP	gi|290564358|gb|GU937742.1| HCMV_Toledo	1030	1067	38	+	GGGCTGGGGGACGGGGGGTGTGCGGGACGGCGGTGGGG
50	LLOOP	gi|290564358|gb|GU937742.1| HCMV_Toledo	1030	1073	44	+	GGGCTGGGGGACGGGGGGTGTGCGGGACGGCGGTGGGGCCGGGG
51	LLOOP	gi|290564358|gb|GU937742.1| HCMV_Toledo	1030	1100	71	+	GGGCTGGGGGACGGGGGGTGTGCGGGACGGCGGTGGGGCCGGGGCGTTGCGGGTACGGGGATTACGCTGGG
52	LLOOP	gi|290564358|gb|GU937742.1| HCMV_Toledo	1035	1073	39	+	GGGGGACGGGGGGTGTGCGGGACGGCGGTGGGGCCGGGG
53	LLOOP	gi|290564358|gb|GU937742.1| HCMV_Toledo	1127	1187	61	+	GGGACGGGGGTGGCGGGGGTGTTTGCGGCGAGGACGGGGGCCTTTTGCGGCGGGGACGGGG
54	LLOOP	gi|290564358|gb|GU937742.1| HCMV_Toledo	5572	5608	37	-	CCCCAATATTAAACACTTTTTTAGTACCCCCCCACCC
55	LLOOP	gi|290564358|gb|GU937742.1| HCMV_Toledo	6548	6578	31	-	CCCCGTCCCGCCGTTTCCGAACAACCCACCC
56	LLOOP	gi|290564358|gb|GU937742.1| HCMV_Toledo	14595	14617	23	+	GGGGTGGGAGGGACTTTTGCGGG
57	LLOOP	gi|290564358|gb|GU937742.1| HCMV_Toledo	14595	14650	56	+	GGGGTGGGAGGGACTTTTGCGGGTAGTGCATGCTAAGATGAACGGGTGGGCTGGGG
58	LLOOP	gi|290564358|gb|GU937742.1| HCMV_Toledo	14596	14617	22	+	GGGTGGGAGGGACTTTTGCGGG
59	LLOOP	gi|290564358|gb|GU937742.1| HCMV_Toledo	14596	14644	49	+	GGGTGGGAGGGACTTTTGCGGGTAGTGCATGCTAAGATGAACGGGTGGG
60	LLOOP	gi|290564358|gb|GU937742.1| HCMV_Toledo	14596	14650	55	+	GGGTGGGAGGGACTTTTGCGGGTAGTGCATGCTAAGATGAACGGGTGGGCTGGGG
61	LLOOP	gi|290564358|gb|GU937742.1| HCMV_Toledo	14615	14650	36	+	GGGTAGTGCATGCTAAGATGAACGGGTGGGCTGGGG
62	LLOOP	gi|290564358|gb|GU937742.1| HCMV_Toledo	24057	24112	56	+	GGGTGGGACGGGGAAACTTTAATGGAGCTCAAGGATAACCTGACACTATGGACGGG
63	LLOOP	gi|290564358|gb|GU937742.1| HCMV_Toledo	26507	26545	39	+	GGGGTGGGGACGGGGGACGCGGTAGGGAGCAAAACCGGG
64	LLOOP	gi|290564358|gb|GU937742.1| HCMV_Toledo	26507	26557	51	+	GGGGTGGGGACGGGGGACGCGGTAGGGAGCAAAACCGGGCACATGGGGGGG
65	LLOOP	gi|290564358|gb|GU937742.1| HCMV_Toledo	26508	26557	50	+	GGGTGGGGACGGGGGACGCGGTAGGGAGCAAAACCGGGCACATGGGGGGG
66	LLOOP	gi|290564358|gb|GU937742.1| HCMV_Toledo	89473	89523	51	-	CCCAGCATGCGACCGCCGCGCCCCATCATTCCCCCGGAATCCCCCCCACCC
67	LLOOP	gi|290564358|gb|GU937742.1| HCMV_Toledo	89473	89525	53	-	CCCAGCATGCGACCGCCGCGCCCCATCATTCCCCCGGAATCCCCCCCACCCCC
68	LLOOP	gi|290564358|gb|GU937742.1| HCMV_Toledo	89513	89544	32	-	CCCCCCCACCCCCACCACCACGACCGCCGCCC
69	LLOOP	gi|290564358|gb|GU937742.1| HCMV_Toledo	89513	89564	52	-	CCCCCCCACCCCCACCACCACGACCGCCGCCCAGACCGTCGCTCGGGCCCCC
70	LLOOP	gi|290564358|gb|GU937742.1| HCMV_Toledo	94027	94062	36	-	CCCGCTCTCGCCTGCCTCCCGCCCTACCCCCCACCC
71	LLOOP	gi|290564358|gb|GU937742.1| HCMV_Toledo	94027	94066	40	-	CCCGCTCTCGCCTGCCTCCCGCCCTACCCCCCACCCTCCC
72	LLOOP	gi|290564358|gb|GU937742.1| HCMV_Toledo	94027	94067	41	-	CCCGCTCTCGCCTGCCTCCCGCCCTACCCCCCACCCTCCCC
73	LLOOP	gi|290564358|gb|GU937742.1| HCMV_Toledo	94044	94078	35	-	CCCGCCCTACCCCCCACCCTCCCCGGCCGAGGCCC
74	LLOOP	gi|290564358|gb|GU937742.1| HCMV_Toledo	94044	94106	63	-	CCCGCCCTACCCCCCACCCTCCCCGGCCGAGGCCCGGCGCCGGTCCGTCCGCGGGCCCGTCCC
75	LLOOP	gi|290564358|gb|GU937742.1| HCMV_Toledo	94056	94078	23	-	CCCACCCTCCCCGGCCGAGGCCC
76	LLOOP	gi|290564358|gb|GU937742.1| HCMV_Toledo	94056	94113	58	-	CCCACCCTCCCCGGCCGAGGCCCGGCGCCGGTCCGTCCGCGGGCCCGTCCCACCGCCC
77	LLOOP	gi|290564358|gb|GU937742.1| HCMV_Toledo	94155	94194	40	-	CCCGCTCCGGACCTCGGCCGGGGGTCCCTCCCCCCCCCCC
78	LLOOP	gi|290564358|gb|GU937742.1| HCMV_Toledo	94180	94236	57	-	CCCTCCCCCCCCCCCGCTCGACCCCCCATCCGACGGCCCGGCCGGGCGGGGACCCCC
79	LLOOP	gi|290564358|gb|GU937742.1| HCMV_Toledo	94247	94303	57	-	CCCGGTTCCCGTCCGCGGCCCGGGGGGACCCGAGCGGGGGCTTCCCAGCCCCACCCC
80	LLOOP	gi|290564358|gb|GU937742.1| HCMV_Toledo	94275	94303	29	-	CCCGAGCGGGGGCTTCCCAGCCCCACCCC
81	LLOOP	gi|290564358|gb|GU937742.1| HCMV_Toledo	94290	94344	55	-	CCCAGCCCCACCCCGCTCCTCCCCGGGCTCCGGTCCGGGATCCCTCGCTGCTCCC
82	LLOOP	gi|290564358|gb|GU937742.1| HCMV_Toledo	94363	94421	59	-	CCCGGTCCACCCGCCGCGGAACGGACGGGACCCGGGGTCCGCGCCCTTCCCCTCCCCCC
83	LLOOP	gi|290564358|gb|GU937742.1| HCMV_Toledo	94393	94421	29	-	CCCGGGGTCCGCGCCCTTCCCCTCCCCCC
84	LLOOP	gi|290564358|gb|GU937742.1| HCMV_Toledo	94406	94445	40	-	CCCTTCCCCTCCCCCCACGGGGGGCTGGGTCGCGGACCCC
85	LLOOP	gi|290564358|gb|GU937742.1| HCMV_Toledo	94588	94615	28	+	GGGCCGGGCGGACGGTGGTGGGGACGGG
86	LLOOP	gi|290564358|gb|GU937742.1| HCMV_Toledo	94607	94665	59	+	GGGGACGGGCGACGCCCCGGCTCGACGGCAGTCGGCCCCGGAGGGTTGGGGGCTGGGGG
87	LLOOP	gi|290564358|gb|GU937742.1| HCMV_Toledo	94649	94684	36	+	GGGTTGGGGGCTGGGGGCCCAGTCAGGAGCTCCGGG
88	LLOOP	gi|290564358|gb|GU937742.1| HCMV_Toledo	94649	94712	64	+	GGGTTGGGGGCTGGGGGCCCAGTCAGGAGCTCCGGGAGCGGGGTCGACCGCGACGGCTTCCGGG
89	LLOOP	gi|290564358|gb|GU937742.1| HCMV_Toledo	120078	120137	60	+	GGGTCCCTCACCGGGCGAGGACGATGCCTGAGACATCGCGAAGGCGGGATGGGGGGAGGG
90	LLOOP	gi|290564358|gb|GU937742.1| HCMV_Toledo	120123	120187	65	+	GGGATGGGGGGAGGGTCAGGGGATGCACAAAGGTAAACGGGTTCTTCGTGGGAGGTCGGGAAGGG
91	LLOOP	gi|290564358|gb|GU937742.1| HCMV_Toledo	178404	178431	28	-	CCCGACCCGGAACTCGGCGACCCGGCCC
92	LLOOP	gi|290564358|gb|GU937742.1| HCMV_Toledo	193124	193149	26	-	CCCCTTCTTCACCGCCCCACCCACCC
93	LLOOP	gi|290564358|gb|GU937742.1| HCMV_Toledo	193993	194045	53	-	CCCCCCGTCCCCGCACACCCCCGCGACCGCCGGTCCCGCGAGTCCCCGTCCCC
94	LLOOP	gi|290564358|gb|GU937742.1| HCMV_Toledo	194123	194193	71	-	CCCAGCGTAATCCCCGTACCCGCAACGCCCCGGCCCCACCGCCGTCCCGCACACCCCCCGTCCCCCAGCCC
95	LLOOP	gi|290564358|gb|GU937742.1| HCMV_Toledo	194150	194188	39	-	CCCCGGCCCCACCGCCGTCCCGCACACCCCCCGTCCCCC
96	LLOOP	gi|290564358|gb|GU937742.1| HCMV_Toledo	194150	194193	44	-	CCCCGGCCCCACCGCCGTCCCGCACACCCCCCGTCCCCCAGCCC
97	LLOOP	gi|290564358|gb|GU937742.1| HCMV_Toledo	194156	194193	38	-	CCCCACCGCCGTCCCGCACACCCCCCGTCCCCCAGCCC
98	LLOOP	gi|290564358|gb|GU937742.1| HCMV_Toledo	194176	194245	70	-	CCCCCCGTCCCCCAGCCCGGTGCCCAGCGTGCGAAAAAAGCTCCGTCCCTCACACCCGCAGAAAGATCCC
99	LLOOP	gi|290564358|gb|GU937742.1| HCMV_Toledo	194522	194554	33	+	GGGTGGGTGGGTGTGTGCCGGGTGTGTCGCGGG
100	LLOOP	gi|290564358|gb|GU937742.1| HCMV_Toledo	194522	194576	55	+	GGGTGGGTGGGTGTGTGCCGGGTGTGTCGCGGGCGTGTGTCGGGTGTGTCGGGGG
101	LLOOP	gi|290564358|gb|GU937742.1| HCMV_Toledo	194886	194952	67	-	CCCGTCCCCCTGGGGACTTCCTCTTTTCCGCGTCGTTTCCGCGTCCCTGGCCGTCGTCGTCCCCCCC
102	LLOOP	gi|290564358|gb|GU937742.1| HCMV_Toledo	195165	195192	28	-	CCCCCCCGCTAAAAACACCCCCCCGCCC
103	LLOOP	gi|290564358|gb|GU937742.1| HCMV_Toledo	195165	195193	29	-	CCCCCCCGCTAAAAACACCCCCCCGCCCC
104	LLOOP	gi|290564358|gb|GU937742.1| HCMV_Toledo	195182	195215	34	-	CCCCCCCGCCCCTCGGGGACCCAGCACACGGCCC
105	LLOOP	gi|290564358|gb|GU937742.1| HCMV_Toledo	197777	197839	63	-	CCCACCCCAGAAACATAAGCCGCCAGACAAACCTCCGCGCTTATGCAAAACGGGCCCCGGCCC
106	LLOOP	gi|290564358|gb|GU937742.1| HCMV_Toledo	226891	226953	63	-	CCCACGGCGGCGTGGGTATGCGCCGCTGTCCTACCGGCTCTCGTCCCACCCCGTCCCGGCCCC
107	LLOOP	gi|290564358|gb|GU937742.1| HCMV_Toledo	231233	231270	38	+	GGGGGGGGGGGCAGAGAGTAGTCGCTTTTGCCGCTGGG
108	LLOOP	gi|290564358|gb|GU937742.1| HCMV_Toledo	231426	231471	46	+	GGGTAAAACGGTGATAAAGCGTCAAAACACCATAGGGGGGGGGGGG
109	LLOOP	gi|290564358|gb|GU937742.1| HCMV_Toledo	234657	234690	34	+	GGGCCGTGTGCTGGGTCCCCGAGGGGCGGGGGGG
110	LLOOP	gi|290564358|gb|GU937742.1| HCMV_Toledo	234679	234707	29	+	GGGGCGGGGGGGTGTTTTTAGCGGGGGGG
111	LLOOP	gi|290564358|gb|GU937742.1| HCMV_Toledo	234680	234707	28	+	GGGCGGGGGGGTGTTTTTAGCGGGGGGG
112	LLOOP	gi|290564358|gb|GU937742.1| HCMV_Toledo	234920	234986	67	+	GGGGGGGACGACGACGGCCAGGGACGCGGAAACGACGCGGAAAAGAGGAAGTCCCCAGGGGGACGGG
113	LLOOP	gi|290564358|gb|GU937742.1| HCMV_Toledo	235296	235350	55	-	CCCCCGACACACCCGACACACGCCCGCGACACACCCGGCACACACCCACCCACCC
114	LLOOP	gi|290564358|gb|GU937742.1| HCMV_Toledo	235318	235350	33	-	CCCGCGACACACCCGGCACACACCCACCCACCC
115	BULGED	gi|290564358|gb|GU937742.1| HCMV_Toledo	20	43	24	+	GGGTCCCCGAGGGGCGGGGGGGTG
116	BULGED	gi|290564358|gb|GU937742.1| HCMV_Toledo	434	466	33	+	GGAGGGGGGGGGGGGGACTCGCGGGCCCCGGGG
117	BULGED	gi|290564358|gb|GU937742.1| HCMV_Toledo	609	637	29	-	CCGCCAACACACCCAGCCGCACCCGCCCC
118	BULGED	gi|290564358|gb|GU937742.1| HCMV_Toledo	620	637	18	-	CCCAGCCGCACCCGCCCC
119	BULGED	gi|290564358|gb|GU937742.1| HCMV_Toledo	620	651	32	-	CCCAGCCGCACCCGCCCCGCCAACACACCCCC
120	BULGED	gi|290564358|gb|GU937742.1| HCMV_Toledo	691	707	17	-	CCCACCCACCCAGCCGC
121	BULGED	gi|290564358|gb|GU937742.1| HCMV_Toledo	691	713	23	-	CCCACCCACCCAGCCGCGCCCCC
122	BULGED	gi|290564358|gb|GU937742.1| HCMV_Toledo	692	723	32	-	CCACCCACCCAGCCGCGCCCCCGACACACCCC
123	BULGED	gi|290564358|gb|GU937742.1| HCMV_Toledo	695	723	29	-	CCCACCCAGCCGCGCCCCCGACACACCCC
124	BULGED	gi|290564358|gb|GU937742.1| HCMV_Toledo	739	765	27	+	GGGACAGGGCTCACGGAGGTTTGCGGG
125	BULGED	gi|290564358|gb|GU937742.1| HCMV_Toledo	1023	1049	27	+	GGGCACCGGGCTGGGGGACGGGGGGTG
126	BULGED	gi|290564358|gb|GU937742.1| HCMV_Toledo	1030	1055	26	+	GGGCTGGGGGACGGGGGGTGTGCGGG
127	BULGED	gi|290564358|gb|GU937742.1| HCMV_Toledo	1053	1082	30	+	GGGACGGCGGTGGGGCCGGGGCGTTGCGGG
128	BULGED	gi|290564358|gb|GU937742.1| HCMV_Toledo	1058	1082	25	+	GGCGGTGGGGCCGGGGCGTTGCGGG
129	BULGED	gi|290564358|gb|GU937742.1| HCMV_Toledo	1120	1145	26	+	GGGCTGAGGGACGGGGGTGGCGGGGG
130	BULGED	gi|290564358|gb|GU937742.1| HCMV_Toledo	1120	1147	28	+	GGGCTGAGGGACGGGGGTGGCGGGGGTG
131	BULGED	gi|290564358|gb|GU937742.1| HCMV_Toledo	1931	1954	24	-	CCACGCCCAAAACCACCCCAGCCC
132	BULGED	gi|290564358|gb|GU937742.1| HCMV_Toledo	1936	1965	30	-	CCCAAAACCACCCCAGCCCACCATATCCAC
133	BULGED	gi|290564358|gb|GU937742.1| HCMV_Toledo	5450	5475	26	-	CCACCGTCATCCCATCTTTCCCACCC
134	BULGED	gi|290564358|gb|GU937742.1| HCMV_Toledo	26532	26557	26	+	GGAGCAAAACCGGGCACATGGGGGGG
135	BULGED	gi|290564358|gb|GU937742.1| HCMV_Toledo	41474	41501	28	-	CCACGCGCTGTCCCGACGGACCCTTCCC
136	BULGED	gi|290564358|gb|GU937742.1| HCMV_Toledo	44731	44752	22	-	CCCGTCCCTCTCCTCCCTCCGC
137	BULGED	gi|290564358|gb|GU937742.1| HCMV_Toledo	44731	44759	29	-	CCCGTCCCTCTCCTCCCTCCGCGGCCCCC
138	BULGED	gi|290564358|gb|GU937742.1| HCMV_Toledo	46139	46161	23	-	CCCCATCGGGCCCGCCACTGCCC
139	BULGED	gi|290564358|gb|GU937742.1| HCMV_Toledo	46139	46170	32	-	CCCCATCGGGCCCGCCACTGCCCGTTCTCCCC
140	BULGED	gi|290564358|gb|GU937742.1| HCMV_Toledo	49119	49146	28	+	GGGTCCAGAAGGCGAAATGGGTGTCGGG
141	BULGED	gi|290564358|gb|GU937742.1| HCMV_Toledo	53120	53146	27	-	CCTCTTAACCCCTCCTCCCTGGTACCC
142	BULGED	gi|290564358|gb|GU937742.1| HCMV_Toledo	68807	68830	24	-	CCCTGCCCAACCCACGGAAACCGC
143	BULGED	gi|290564358|gb|GU937742.1| HCMV_Toledo	74797	74829	33	-	CCCAACGACTCCCCCTCACGGGCCCCACACCAC
144	BULGED	gi|290564358|gb|GU937742.1| HCMV_Toledo	74807	74841	35	-	CCCCCTCACGGGCCCCACACCACGTTTCTTCCCCC
145	BULGED	gi|290564358|gb|GU937742.1| HCMV_Toledo	74819	74850	32	-	CCCCACACCACGTTTCTTCCCCCGACCAGCCC
146	BULGED	gi|290564358|gb|GU937742.1| HCMV_Toledo	74826	74856	31	-	CCACGTTTCTTCCCCCGACCAGCCCGGCCCC
147	BULGED	gi|290564358|gb|GU937742.1| HCMV_Toledo	74837	74862	26	-	CCCCCGACCAGCCCGGCCCCGTCCAC
148	BULGED	gi|290564358|gb|GU937742.1| HCMV_Toledo	85537	85560	24	-	CCCATTCACCCCTCCCCCTACCAC
149	BULGED	gi|290564358|gb|GU937742.1| HCMV_Toledo	87567	87596	30	-	CCCGCTGCCCCCGCCGCCCCCGCTGCTCCC
150	BULGED	gi|290564358|gb|GU937742.1| HCMV_Toledo	87567	87598	32	-	CCCGCTGCCCCCGCCGCCCCCGCTGCTCCCGC
151	BULGED	gi|290564358|gb|GU937742.1| HCMV_Toledo	87568	87596	29	-	CCGCTGCCCCCGCCGCCCCCGCTGCTCCC
152	BULGED	gi|290564358|gb|GU937742.1| HCMV_Toledo	89485	89519	35	-	CCGCCGCGCCCCATCATTCCCCCGGAATCCCCCCC
153	BULGED	gi|290564358|gb|GU937742.1| HCMV_Toledo	89493	89530	38	-	CCCCATCATTCCCCCGGAATCCCCCCCACCCCCACCAC
154	BULGED	gi|290564358|gb|GU937742.1| HCMV_Toledo	89503	89525	23	-	CCCCCGGAATCCCCCCCACCCCC
155	BULGED	gi|290564358|gb|GU937742.1| HCMV_Toledo	89584	89612	29	-	CCCCCGCCAGCACCGCCGCCCGGAACCCC
156	BULGED	gi|290564358|gb|GU937742.1| HCMV_Toledo	89739	89769	31	+	GGGCTGCTTGGGCACCACGGGCAAGCGGGTG
157	BULGED	gi|290564358|gb|GU937742.1| HCMV_Toledo	93427	93457	31	-	CCACCGTAACCCCCCCCCCTCACCCCCCCCC
158	BULGED	gi|290564358|gb|GU937742.1| HCMV_Toledo	93436	93457	22	-	CCCCCCCCCCTCACCCCCCCCC
159	BULGED	gi|290564358|gb|GU937742.1| HCMV_Toledo	93436	93465	30	-	CCCCCCCCCCTCACCCCCCCCCTTCTCCTC
160	BULGED	gi|290564358|gb|GU937742.1| HCMV_Toledo	93956	93977	22	-	CCCGGCGTGCCCGCCGCCCCCC
161	BULGED	gi|290564358|gb|GU937742.1| HCMV_Toledo	94041	94067	27	-	CCTCCCGCCCTACCCCCCACCCTCCCC
162	BULGED	gi|290564358|gb|GU937742.1| HCMV_Toledo	94044	94064	21	-	CCCGCCCTACCCCCCACCCTC
163	BULGED	gi|290564358|gb|GU937742.1| HCMV_Toledo	94044	94067	24	-	CCCGCCCTACCCCCCACCCTCCCC
164	BULGED	gi|290564358|gb|GU937742.1| HCMV_Toledo	94092	94113	22	-	CCGCGGGCCCGTCCCACCGCCC
165	BULGED	gi|290564358|gb|GU937742.1| HCMV_Toledo	94127	94151	25	+	GGGGCCGTGGGCCGGGCACCGGGCG
166	BULGED	gi|290564358|gb|GU937742.1| HCMV_Toledo	94180	94196	17	-	CCCTCCCCCCCCCCCGC
167	BULGED	gi|290564358|gb|GU937742.1| HCMV_Toledo	94180	94206	27	-	CCCTCCCCCCCCCCCGCTCGACCCCCC
168	BULGED	gi|290564358|gb|GU937742.1| HCMV_Toledo	94181	94206	26	-	CCTCCCCCCCCCCCGCTCGACCCCCC
169	BULGED	gi|290564358|gb|GU937742.1| HCMV_Toledo	94247	94267	21	-	CCCGGTTCCCGTCCGCGGCCC
170	BULGED	gi|290564358|gb|GU937742.1| HCMV_Toledo	94254	94277	24	-	CCCGTCCGCGGCCCGGGGGGACCC
171	BULGED	gi|290564358|gb|GU937742.1| HCMV_Toledo	94290	94310	21	-	CCCAGCCCCACCCCGCTCCTC
172	BULGED	gi|290564358|gb|GU937742.1| HCMV_Toledo	94290	94313	24	-	CCCAGCCCCACCCCGCTCCTCCCC
173	BULGED	gi|290564358|gb|GU937742.1| HCMV_Toledo	94393	94421	29	-	CCCGGGGTCCGCGCCCTTCCCCTCCCCCC
174	BULGED	gi|290564358|gb|GU937742.1| HCMV_Toledo	94401	94421	21	-	CCGCGCCCTTCCCCTCCCCCC
175	BULGED	gi|290564358|gb|GU937742.1| HCMV_Toledo	94406	94423	18	-	CCCTTCCCCTCCCCCCAC
176	BULGED	gi|290564358|gb|GU937742.1| HCMV_Toledo	94486	94514	29	-	CCACCCAGCTCCCCTTCCCGGCTCGCCCC
177	BULGED	gi|290564358|gb|GU937742.1| HCMV_Toledo	94588	94610	23	+	GGGCCGGGCGGACGGTGGTGGGG
178	BULGED	gi|290564358|gb|GU937742.1| HCMV_Toledo	94593	94615	23	+	GGGCGGACGGTGGTGGGGACGGG
179	BULGED	gi|290564358|gb|GU937742.1| HCMV_Toledo	94861	94891	31	-	CCCCTCCCCCACTGCTCCCCAAAAACTCCGC
180	BULGED	gi|290564358|gb|GU937742.1| HCMV_Toledo	94927	94946	20	-	CCCCCCACTCCCCTCCCCCC
181	BULGED	gi|290564358|gb|GU937742.1| HCMV_Toledo	94927	94955	29	-	CCCCCCACTCCCCTCCCCCCATCGGCCGC
182	BULGED	gi|290564358|gb|GU937742.1| HCMV_Toledo	99405	99432	28	+	GGCGAGGGGCGCCGGGGGACTGGGAGGG
183	BULGED	gi|290564358|gb|GU937742.1| HCMV_Toledo	101051	101074	24	+	GGGAGGAGGGTGGAAGGGGAGGAG
184	BULGED	gi|290564358|gb|GU937742.1| HCMV_Toledo	111144	111169	26	+	GGGGCACCCGGGTGTGGCGCTACGGG
185	BULGED	gi|290564358|gb|GU937742.1| HCMV_Toledo	112019	112044	26	+	GGAGCTCAGGGATCTGGGTCACAGGG
186	BULGED	gi|290564358|gb|GU937742.1| HCMV_Toledo	113280	113308	29	+	GGGGGGCGCGCGGGCGGCGAAGAGGAGGG
187	BULGED	gi|290564358|gb|GU937742.1| HCMV_Toledo	113291	113317	27	+	GGGCGGCGAAGAGGAGGGCTATGGGGG
188	BULGED	gi|290564358|gb|GU937742.1| HCMV_Toledo	113295	113327	33	+	GGCGAAGAGGAGGGCTATGGGGGACGGCACGGG
189	BULGED	gi|290564358|gb|GU937742.1| HCMV_Toledo	115307	115327	21	+	GGAGGATGGGGGGGACCGGGG
190	BULGED	gi|290564358|gb|GU937742.1| HCMV_Toledo	115314	115335	22	+	GGGGGGGACCGGGGTGGTGGTG
191	BULGED	gi|290564358|gb|GU937742.1| HCMV_Toledo	115349	115373	25	+	GGGTGCGGACGGTGCGGGTGCCGGG
192	BULGED	gi|290564358|gb|GU937742.1| HCMV_Toledo	118178	118205	28	-	CCCAAGCCGCCGCAGCTTCCCAGAGCCC
193	BULGED	gi|290564358|gb|GU937742.1| HCMV_Toledo	118187	118209	23	-	CCGCAGCTTCCCAGAGCCCGCCC
194	BULGED	gi|290564358|gb|GU937742.1| HCMV_Toledo	118482	118502	21	+	GGGCGAGGGTCGTGGCGCGGG
195	BULGED	gi|290564358|gb|GU937742.1| HCMV_Toledo	120120	120144	25	+	GGCGGGATGGGGGGAGGGTCAGGGG
196	BULGED	gi|290564358|gb|GU937742.1| HCMV_Toledo	120123	120144	22	+	GGGATGGGGGGAGGGTCAGGGG
197	BULGED	gi|290564358|gb|GU937742.1| HCMV_Toledo	121193	121219	27	+	GGCGCATGAAGGGTTGCGGGTTGCGGG
198	BULGED	gi|290564358|gb|GU937742.1| HCMV_Toledo	130345	130373	29	+	GGGGGAGGGGGAAACGGTGGAAGTCAGGG
199	BULGED	gi|290564358|gb|GU937742.1| HCMV_Toledo	145766	145783	18	-	CCGCCCCCGGTCCCCCCC
200	BULGED	gi|290564358|gb|GU937742.1| HCMV_Toledo	145883	145909	27	-	CCCGCCGCCTCCTTGCCCTTTTAACCC
201	BULGED	gi|290564358|gb|GU937742.1| HCMV_Toledo	150279	150311	33	+	GGCGGCAGCTTGGGGGGTGAGGGTAAATTGGGG
202	BULGED	gi|290564358|gb|GU937742.1| HCMV_Toledo	150290	150311	22	+	GGGGGGTGAGGGTAAATTGGGG
203	BULGED	gi|290564358|gb|GU937742.1| HCMV_Toledo	150290	150320	31	+	GGGGGGTGAGGGTAAATTGGGGTAGTTGGCG
204	BULGED	gi|290564358|gb|GU937742.1| HCMV_Toledo	151773	151798	26	+	GGGCGCCGCCGGGCCGGGTGGCGGCG
205	BULGED	gi|290564358|gb|GU937742.1| HCMV_Toledo	156174	156192	19	+	GGGTGCGGGGGGAGACGGG
206	BULGED	gi|290564358|gb|GU937742.1| HCMV_Toledo	165952	165978	27	+	GGGCGGGAGGACGCGTGGGAGCGCGGG
207	BULGED	gi|290564358|gb|GU937742.1| HCMV_Toledo	167041	167067	27	+	GGGCATGACGGGGTTTGCGGCGACGGG
208	BULGED	gi|290564358|gb|GU937742.1| HCMV_Toledo	171274	171297	24	+	GGGCCAGGGGATCGGGAAGAGGAG
209	BULGED	gi|290564358|gb|GU937742.1| HCMV_Toledo	172074	172100	27	-	CCCGCTCCTCCTGAGCACCCTCCTCCC
210	BULGED	gi|290564358|gb|GU937742.1| HCMV_Toledo	176525	176554	30	-	CCCACCAGCCCGTCATCCCACCGCAGCCGC
211	BULGED	gi|290564358|gb|GU937742.1| HCMV_Toledo	178169	178192	24	-	CCCACCGCGTCCCCGACGCCGCCC
212	BULGED	gi|290564358|gb|GU937742.1| HCMV_Toledo	182177	182208	32	+	GGGCCACTCGGGGAATCGCGGCGTTTTTGGGG
213	BULGED	gi|290564358|gb|GU937742.1| HCMV_Toledo	182286	182312	27	+	GGGAAGGGGACGACGAGGCGGTGAGGG
214	BULGED	gi|290564358|gb|GU937742.1| HCMV_Toledo	192086	192108	23	-	CCCGCACACCCCCCGCGACACCC
215	BULGED	gi|290564358|gb|GU937742.1| HCMV_Toledo	193124	193149	26	-	CCCCTTCTTCACCGCCCCACCCACCC
216	BULGED	gi|290564358|gb|GU937742.1| HCMV_Toledo	193908	193926	19	-	CCCCGCCGCCCCCGGTCCC
217	BULGED	gi|290564358|gb|GU937742.1| HCMV_Toledo	193908	193934	27	-	CCCCGCCGCCCCCGGTCCCGTGTCCGC
218	BULGED	gi|290564358|gb|GU937742.1| HCMV_Toledo	193993	194022	30	-	CCCCCCGTCCCCGCACACCCCCGCGACCGC
219	BULGED	gi|290564358|gb|GU937742.1| HCMV_Toledo	194001	194029	29	-	CCCCGCACACCCCCGCGACCGCCGGTCCC
220	BULGED	gi|290564358|gb|GU937742.1| HCMV_Toledo	194010	194039	30	-	CCCCCGCGACCGCCGGTCCCGCGAGTCCCC
221	BULGED	gi|290564358|gb|GU937742.1| HCMV_Toledo	194019	194045	27	-	CCGCCGGTCCCGCGAGTCCCCGTCCCC
222	BULGED	gi|290564358|gb|GU937742.1| HCMV_Toledo	194027	194050	24	-	CCCGCGAGTCCCCGTCCCCGCCGC
223	BULGED	gi|290564358|gb|GU937742.1| HCMV_Toledo	194036	194061	26	-	CCCCGTCCCCGCCGCAAAAGGCCCCC
224	BULGED	gi|290564358|gb|GU937742.1| HCMV_Toledo	194057	194091	35	-	CCCCCGTCCTCGCCGCAAACACCCCCGCCACCCCC
225	BULGED	gi|290564358|gb|GU937742.1| HCMV_Toledo	194069	194096	28	-	CCGCAAACACCCCCGCCACCCCCGTCCC
226	BULGED	gi|290564358|gb|GU937742.1| HCMV_Toledo	194078	194103	26	-	CCCCCGCCACCCCCGTCCCTCAGCCC
227	BULGED	gi|290564358|gb|GU937742.1| HCMV_Toledo	194087	194111	25	-	CCCCCGTCCCTCAGCCCGGGTCCGC
228	BULGED	gi|290564358|gb|GU937742.1| HCMV_Toledo	194101	194125	25	-	CCCGGGTCCGCGAGTCCCCGTTCCC
229	BULGED	gi|290564358|gb|GU937742.1| HCMV_Toledo	194134	194159	26	-	CCCCGTACCCGCAACGCCCCGGCCCC
230	BULGED	gi|290564358|gb|GU937742.1| HCMV_Toledo	194134	194164	31	-	CCCCGTACCCGCAACGCCCCGGCCCCACCGC
231	BULGED	gi|290564358|gb|GU937742.1| HCMV_Toledo	194141	194170	30	-	CCCGCAACGCCCCGGCCCCACCGCCGTCCC
232	BULGED	gi|290564358|gb|GU937742.1| HCMV_Toledo	194158	194188	31	-	CCACCGCCGTCCCGCACACCCCCCGTCCCCC
233	BULGED	gi|290564358|gb|GU937742.1| HCMV_Toledo	194458	194484	27	-	CCCGCAAACCTCCGTGAGCCCTGTCCC
234	BULGED	gi|290564358|gb|GU937742.1| HCMV_Toledo	194490	194524	35	+	GGCGCCGTTCGGGGTGTGTCGGGGGCGCGGCTGGG
235	BULGED	gi|290564358|gb|GU937742.1| HCMV_Toledo	194500	194534	35	+	GGGGTGTGTCGGGGGCGCGGCTGGGTGGGTGGGTG
236	BULGED	gi|290564358|gb|GU937742.1| HCMV_Toledo	194510	194543	34	+	GGGGGCGCGGCTGGGTGGGTGGGTGTGTGCCGGG
237	BULGED	gi|290564358|gb|GU937742.1| HCMV_Toledo	194563	194593	31	+	GGGTGTGTCGGGGGTGTGTTGGCGGGGCGGG
238	BULGED	gi|290564358|gb|GU937742.1| HCMV_Toledo	194572	194603	32	+	GGGGGTGTGTTGGCGGGGCGGGTGCGGCTGGG
239	BULGED	gi|290564358|gb|GU937742.1| HCMV_Toledo	194575	194603	29	+	GGTGTGTTGGCGGGGCGGGTGCGGCTGGG
240	BULGED	gi|290564358|gb|GU937742.1| HCMV_Toledo	194586	194613	28	+	GGGGCGGGTGCGGCTGGGTGTGTTGGCG
241	BULGED	gi|290564358|gb|GU937742.1| HCMV_Toledo	194757	194788	32	-	CCCCGGGGCCCGCGAGTCCCCCCCCCCCCCTC
242	BULGED	gi|290564358|gb|GU937742.1| HCMV_Toledo	194757	194791	35	-	CCCCGGGGCCCGCGAGTCCCCCCCCCCCCCTCCCC
243	BULGED	gi|290564358|gb|GU937742.1| HCMV_Toledo	194766	194791	26	-	CCGCGAGTCCCCCCCCCCCCCTCCCC
244	BULGED	gi|290564358|gb|GU937742.1| HCMV_Toledo	195182	195203	22	-	CCCCCCCGCCCCTCGGGGACCC
245	BULGED	gi|290564358|gb|GU937742.1| HCMV_Toledo	196613	196637	25	+	GGGGCCGGCGGGGCCGGCGACAGGG
246	BULGED	gi|290564358|gb|GU937742.1| HCMV_Toledo	197045	197072	28	+	GGGCGTGCTGGGCGCGCTGGCGCTGGGG
247	BULGED	gi|290564358|gb|GU937742.1| HCMV_Toledo	206242	206271	30	+	GGGAGAACACGGTGTTTTAGGGTGCGGGGG
248	BULGED	gi|290564358|gb|GU937742.1| HCMV_Toledo	221153	221180	28	-	CCCCGCTTCGCCACCCCGCGCCCGCCCC
249	BULGED	gi|290564358|gb|GU937742.1| HCMV_Toledo	221155	221180	26	-	CCGCTTCGCCACCCCGCGCCCGCCCC
250	BULGED	gi|290564358|gb|GU937742.1| HCMV_Toledo	226935	226955	21	-	CCCACCCCGTCCCGGCCCCAC
251	BULGED	gi|290564358|gb|GU937742.1| HCMV_Toledo	231460	231477	18	+	GGGGGGGGGGGGCAGGAG
252	BULGED	gi|290564358|gb|GU937742.1| HCMV_Toledo	232020	232045	26	+	GGGGTCGGGGTAGGGTACGGTGGGAG
253	BULGED	gi|290564358|gb|GU937742.1| HCMV_Toledo	232382	232411	30	+	GGGGAGTCAACGGTGGTTCTGTGGGTCGGG
254	BULGED	gi|290564358|gb|GU937742.1| HCMV_Toledo	233247	233271	25	-	CCCCGCCGGCCCCGCCGCGCAGCCC
255	BULGED	gi|290564358|gb|GU937742.1| HCMV_Toledo	234669	234692	24	+	GGGTCCCCGAGGGGCGGGGGGGTG
256	BULGED	gi|290564358|gb|GU937742.1| HCMV_Toledo	235083	235115	33	+	GGAGGGGGGGGGGGGGACTCGCGGGCCCCGGGG
257	BULGED	gi|290564358|gb|GU937742.1| HCMV_Toledo	235258	235286	29	-	CCGCCAACACACCCAGCCGCACCCGCCCC
258	BULGED	gi|290564358|gb|GU937742.1| HCMV_Toledo	235269	235286	18	-	CCCAGCCGCACCCGCCCC
259	BULGED	gi|290564358|gb|GU937742.1| HCMV_Toledo	235269	235300	32	-	CCCAGCCGCACCCGCCCCGCCAACACACCCCC
260	BULGED	gi|290564358|gb|GU937742.1| HCMV_Toledo	235340	235356	17	-	CCCACCCACCCAGCCGC
261	BULGED	gi|290564358|gb|GU937742.1| HCMV_Toledo	235340	235362	23	-	CCCACCCACCCAGCCGCGCCCCC
262	BULGED	gi|290564358|gb|GU937742.1| HCMV_Toledo	235341	235372	32	-	CCACCCACCCAGCCGCGCCCCCGACACACCCC
263	BULGED	gi|290564358|gb|GU937742.1| HCMV_Toledo	235344	235372	29	-	CCCACCCAGCCGCGCCCCCGACACACCCC

## Sheet: counts
Total number of GQ	263
Total number of conventional GQ	39
Total number of longloop GQ	75
Total number of bulged GQ	149

## Sheet: Notes
For G-quadruplexes on the (-) strand, the C-rich sequence on the (+) strand is provided. The reverse complement of this sequence will give the G-quadruplex sequence
